# Supplementary material for: CryoEM reveals the stochastic nature of individual ATP binding events in a group II chaperonin
Source: Nat Commun. 2021 Aug 6;12:4754. doi: 10.1038/s41467-021-25099-0 (PMC8346469; doi:10.1038/s41467-021-25099-0)
Supplement: Supplementary file 6 — Source data [file 41467_2021_25099_MOESM6_ESM.xlsx]

## Sheet: Sheet1
	Supplementary Figure 1a
	Supplementary Figure 1b	(Absorbance 460 nm)
			20MIN	20MIN	1HR	1HR
		baseline	Cpn/ATP	Cpn/-ATP	Cpn/ATP	Cpn/-ATP	NATIVE/ATP
	1	0.081	0.271	0.089	0.352	0.099	0.459
	2	0.078	0.274	0.093	0.347	0.102	0.471
	3	0.078	0.285	0.09	0.338	0.099	0.463
	Supplementary Figure 1c
	[ATP] uM
	0	-0.00434942	-0.00110136	0.00769083
	5	0.246162	0.221466	0.236362
	10	0.311086	0.30179	0.338191
	20	0.498242	0.542147	0.556259
	40	0.740298	0.66688	0.674049
	100	0.822993	0.913379	0.958348
	400	1.16023	1.20526	1.13985
	1000	1.02885	1.14752	1.17832
